# Supplementary material for: Delivery of miR-25802 via Small Vesicles Protects Against Mitochondrial Injury, Oxidative Stress, and Neuroinflammation in Alzheimer’s Disease
Source: Mol Neurobiol. 2026 Apr 23;63(1):583. doi: 10.1007/s12035-026-05889-7 (PMC13102934; doi:10.1007/s12035-026-05889-7)
Supplement: Supplementary file 2 — Supplementary file2 (XLSX 13 KB) [file 12035_2026_5889_MOESM2_ESM.xlsx]

## Sheet: Raw_Data
Supplementary Table 1: Statistical analysis of MMT Assay
Dose	Viability
0	99.5105
0	97.563
0	99.081
0	97.4032
0	98.1223
0.5	98.1023
0.5	97.1635
0.5	98.2421
0.5	99.1409
0.5	97.1036
1	97.1535
1	96.4644
1	95.3559
1	96.764
1	97.2534
2.5	90.1227
2.5	91.1114
2.5	85.5187
2.5	90.2625
2.5	93.0888
5	89.5135
5	82.4127
5	88.6246
5	86.4774
5	90.1127
10	52.3219
10	54.7787
10	59.5525
10	54.6089
10	40.1777

## Sheet: Summary_Stats
Dose	variable	n	mean	sd
0	Viability	5	98.336	0.928
0.5	Viability	5	97.95	0.846
1	Viability	5	96.598	0.763
2.5	Viability	5	90.021	2.781
5	Viability	5	87.428	3.124
10	Viability	5	52.288	7.263

## Sheet: Normality_Test
Dose	variable	statistic	p
0	Viability	0.90556	0.441373
0.5	Viability	0.910744	0.472072
1	Viability	0.875898	0.291135
2.5	Viability	0.897653	0.397049
5	Viability	0.876627	0.294303
10	Viability	0.859841	0.227679

## Sheet: ANOVA
Effect	DFn	DFd	F	p	p<.05	ges
Dose	5	24	128.824	1.59e-16	*	0.964

## Sheet: Tukey_Posthoc
term	group1	group2	null.value	estimate	conf.low	conf.high	p.adj	p.adj.signif
Dose	0	0.5	0	-0.385498	-7.1789	6.4079	1	ns
Dose	0	1	0	-1.73774	-8.53114	5.05566	0.966	ns
Dose	0	2.5	0	-8.31518	-15.1086	-1.52178	0.0104	*
Dose	0	5	0	-10.9078	-17.7012	-4.1144	0.000582	***
Dose	0	10	0	-46.0481	-52.8415	-39.2547	2.18e-14	****
Dose	0.5	1	0	-1.35224	-8.14564	5.44116	0.989	ns
Dose	0.5	2.5	0	-7.92968	-14.7231	-1.13628	0.0156	*
Dose	0.5	5	0	-10.5223	-17.3157	-3.7289	0.000898	***
Dose	0.5	10	0	-45.6626	-52.456	-38.8692	2.2e-14	****
Dose	1	2.5	0	-6.57744	-13.3708	0.21596	0.0617	ns
Dose	1	5	0	-9.17006	-15.9635	-2.37667	0.00407	**
Dose	1	10	0	-44.3103	-51.1037	-37.5169	2.3e-14	****
Dose	2.5	5	0	-2.59263	-9.38602	4.20077	0.842	ns
Dose	2.5	10	0	-37.7329	-44.5263	-30.9395	1.06e-13	****
Dose	5	10	0	-35.1403	-41.9337	-28.3469	4.14e-13	****
