# Supplementary material for: Delivery of miR-25802 via Small Vesicles Protects Against Mitochondrial Injury, Oxidative Stress, and Neuroinflammation in Alzheimer’s Disease
Source: Mol Neurobiol. 2026 Apr 23;63(1):583. doi: 10.1007/s12035-026-05889-7 (PMC13102934; doi:10.1007/s12035-026-05889-7)
Supplement: Supplementary file 3 — Supplementary file3 (XLSX 24 KB) [file 12035_2026_5889_MOESM3_ESM.xlsx]

## Sheet: Descriptive_Statistics
Supplementary Table 1: Results of all statistical analysis
Group	Biomarker	N	Mean	SD	Median	Q1	Q3
Control	ROS	7	110.851	23.9009	110.338	93.8235	124.337
Aβ	ROS	7	577.25	79.9991	588.222	545.591	622.42
sEV	ROS	7	559.652	95.078	541.285	490.699	651.867
sEV-miR25802	ROS	7	143.914	27.2812	147.273	123.544	162.439
Control	LDH	7	4.10426	1.50788	4.03833	3.23849	5.11021
Aβ	LDH	7	25.3265	4.83154	25.5976	21.5414	27.2483
sEV	LDH	7	25.7824	7.03626	23.0021	21.4491	32.4231
sEV-miR25802	LDH	7	5.99848	3.03594	4.83382	4.15453	7.5157
Control	SOD	7	20.6694	7.98347	17.8544	16.3394	22.1441
Aβ	SOD	7	3.11219	1.95747	2.76988	1.46668	4.48381
sEV	SOD	7	3.10443	2.11703	2.23774	1.49926	4.31743
sEV-miR25802	SOD	7	11.8163	3.74047	10.9909	9.83974	13.6896
Control	MDA	7	65.0204	18.3422	67.5715	49.2161	79.7781
Aβ	MDA	7	585.527	88.7917	568.12	510.374	652.013
sEV	MDA	7	578.826	126.365	545.314	476.923	682.628
sEV-miR25802	MDA	7	99.5713	41.1776	88.1946	77.9482	107.878
Control	GPX1	7	387.751	89.5287	353.19	332.031	434.878
Aβ	GPX1	7	30.7015	10.3592	27.7479	22.1387	39.1554
sEV	GPX1	7	44.2157	18.1579	42.9193	31.2502	52.0451
sEV-miR25802	GPX1	7	290.301	43.9752	290.745	266.19	320.175
Control	BDNF	7	1.0028	0.0990811	0.95626	0.93454	1.06486
Aβ	BDNF	7	0.289146	0.166346	0.25036	0.17977	0.36982
sEV	BDNF	7	0.203817	0.131179	0.17434	0.09832	0.32638
sEV-miR25802	BDNF	7	1.01211	0.0945566	0.98884	0.95083	1.06486
Control	ICAM1	7	0.925231	0.113802	0.90196	0.84223	0.99427
Aβ	ICAM1	7	5.02718	1.27589	5.44416	4.84289	5.54982
sEV	ICAM1	7	5.11305	1.27381	4.45459	4.44342	6.01159
sEV-miR25802	ICAM1	7	1.74543	0.402588	1.7056	1.46668	2.11731
Control	TNFalpha	7	0.908166	0.0570735	0.92368	0.88024	0.93454
Aβ	TNFalpha	7	4.59138	1.39469	4.26956	3.98072	5.57719
sEV	TNFalpha	7	4.88206	0.92173	4.68124	4.15404	5.3437
sEV-miR25802	TNFalpha	7	1.80159	0.342063	1.80334	1.74361	1.95467
Control	Nfl	7	9.89387	5.73242	7.49398	5.49156	12.2507
Aβ	Nfl	7	207.765	89.9919	173.239	135.466	265.821
sEV	Nfl	7	184.826	81.4955	140.333	126.669	223.054
sEV-miR25802	Nfl	7	22.2071	7.70833	17.0582	16.9416	27.5144
Control	MIF	7	125.452	37.6047	98.9895	97.271	152.497
Aβ	MIF	7	1019.4	105.499	997.341	945.114	1052
sEV	MIF	7	1033.88	96.486	998.85	979.955	1061.91
sEV-miR25802	MIF	7	214.8	50.3723	194.714	193.338	217.602
Control	VEGFA	7	108.887	33.2341	98.9895	85.1433	118.228
Aβ	VEGFA	7	818.951	93.2716	787.915	740.792	875.121
sEV	VEGFA	7	788.001	159.879	819.301	631.477	920.635
sEV-miR25802	VEGFA	7	174.588	40.613	196.732	146.958	201.508
Control	MCP1	7	38.7188	13.601	36.0232	28.6248	43.7881
Aβ	MCP1	7	608.927	114.004	596.779	516.646	651.948
sEV	MCP1	7	578.666	148.126	587.657	440.422	704.022
sEV-miR25802	MCP1	7	58.8831	24.5009	57.3359	50.6733	63.3429
Control	Cytc	7	3.56632	2.59577	2.47666	1.39929	5.40343
Aβ	Cytc	7	102.765	25.2955	101.585	79.1443	122.778
sEV	Cytc	7	114.11	24.6423	99.0112	94.9623	133.53
sEV-miR25802	Cytc	7	6.17832	2.14721	6.28776	5.54483	7.14103
Control	TFAM	7	21.7409	6.27814	21.1993	16.6664	23.6428
Aβ	TFAM	7	2.09281	0.631217	1.94452	1.92595	2.28118
sEV	TFAM	7	2.08078	0.638706	2.04769	1.99192	2.14
sEV-miR25802	TFAM	7	30.1737	8.89912	25.0546	23.14	36.5065
Control	PINK1	7	2.28199	0.818463	2.38413	1.79596	2.83178
Aβ	PINK1	7	36.5431	14.3605	38.1735	22.4986	46.2587
sEV	PINK1	7	35.008	12.5871	39.6613	22.0026	44.6732
sEV-miR25802	PINK1	7	3.11721	1.96836	2.3029	1.35265	5.1656
Control	DNM1L	7	4.49934	1.99206	3.3889	3.02482	6.02245
Aβ	DNM1L	7	30.3534	12.7601	25.5433	18.6545	43.2451
sEV	DNM1L	7	30.8508	15.0303	21.9595	18.9154	41.0188
sEV-miR25802	DNM1L	7	4.83347	1.78467	4.25444	3.793	6.02788
Control	CPLX2	7	19.8558	8.18997	21.1993	14.9874	21.2536
Aβ	CPLX2	7	4.17284	1.95221	4.86912	2.78074	5.38714
sEV	CPLX2	7	3.32529	1.87638	3.19342	1.78162	5.03962
sEV-miR25802	CPLX2	7	26.1204	7.26029	26.5207	19.554	32.3851
Control	ROR1	7	15.5971	5.36869	14.3032	10.7248	20.059
Aβ	ROR1	7	1.99386	0.905279	2.04226	1.17889	2.6287
sEV	ROR1	7	3.21297	1.32469	3.05984	2.64988	3.73642
sEV-miR25802	ROR1	7	15.1746	6.7683	13.2172	9.28154	21.7423
Control	AmyloidBeta	7	1.60764	0.428141	1.8357	1.28749	1.88957
Aβ	AmyloidBeta	7	12.7595	5.08494	11.0235	8.31119	16.3069
sEV	AmyloidBeta	7	11.4373	6.26957	10.3719	6.17997	15.5684
sEV-miR25802	AmyloidBeta	7	1.61978	0.619753	1.34722	1.07572	2.27097
Control	TotalTau	7	34.167	12.396	32.7543	23.5354	40.34
Aβ	TotalTau	7	604.829	98.7057	577.053	569.494	651.948
sEV	TotalTau	7	515.35	91.4194	463.196	452.253	568.38
sEV-miR25802	TotalTau	7	60.7287	21.1864	67.5715	50.7005	77.7487
Control	pTau181	7	16.4471	3.60876	17.3229	14.8353	17.9023
Aβ	pTau181	7	514.302	92.9023	536.33	474.822	551.296
sEV	pTau181	7	461.688	53.1795	439.909	437.704	484.948
sEV-miR25802	pTau181	7	17.4274	4.22556	17.0721	14.8343	20.6563
Control	pTau217	7	1.35963	0.455319	1.42324	0.93997	1.60243
Aβ	pTau217	7	22.1751	6.5276	21.1993	19.0653	23.355
sEV	pTau217	7	24.4123	5.38982	21.7857	20.5586	27.9868
sEV-miR25802	pTau217	7	2.28583	0.975203	2.3029	1.69474	2.683

## Sheet: Kruskal_Dunn_Results
Biomarker	Comparison	Kruskal_p	P_unadjusted	P_adjusted_BH	Z
ROS	Aβ - Control	9.07264e-05	0.000143023	0.000858136	3.80288
ROS	Aβ - sEV	9.07264e-05	0.794844	0.794844	0.260026
ROS	Control - sEV	9.07264e-05	0.000395819	0.00118746	-3.54286
ROS	Aβ - sEV-miR25802	9.07264e-05	0.00468715	0.00937429	2.82778
ROS	Control - sEV-miR25802	9.07264e-05	0.329512	0.395414	-0.975098
ROS	sEV - sEV-miR25802	9.07264e-05	0.0102359	0.0153538	2.56776
LDH	Aβ - Control	0.000123368	0.000476515	0.00142954	3.49362
LDH	Aβ - sEV	0.000123368	1	1	0
LDH	Control - sEV	0.000123368	0.000476515	0.00285909	-3.49362
LDH	Aβ - sEV-miR25802	0.000123368	0.00402565	0.00603847	2.87614
LDH	Control - sEV-miR25802	0.000123368	0.53692	0.644304	-0.617477
LDH	sEV - sEV-miR25802	0.000123368	0.00402565	0.0080513	2.87614
SOD	Aβ - Control	6.8846e-05	0.00013449	0.00040347	-3.81809
SOD	Aβ - sEV	6.8846e-05	1	1	0
SOD	Control - sEV	6.8846e-05	0.00013449	0.000806941	3.81809
SOD	Aβ - sEV-miR25802	6.8846e-05	0.0107474	0.0161211	-2.55081
SOD	Control - sEV-miR25802	6.8846e-05	0.205055	0.246066	1.26728
SOD	sEV - sEV-miR25802	6.8846e-05	0.0107474	0.0214947	-2.55081
MDA	Aβ - Control	9.06371e-05	0.000174662	0.00104797	3.7531
MDA	Aβ - sEV	9.06371e-05	0.896584	0.896584	0.129977
MDA	Control - sEV	9.06371e-05	0.000291069	0.000873207	-3.62312
MDA	Aβ - sEV-miR25802	9.06371e-05	0.00603684	0.0120737	2.74577
MDA	Control - sEV-miR25802	9.06371e-05	0.313779	0.376534	-1.00733
MDA	sEV - sEV-miR25802	9.06371e-05	0.00890197	0.013353	2.6158
GPX1	Aβ - Control	6.1369e-05	3.68776e-05	0.000221265	-4.12622
GPX1	Aβ - sEV	6.1369e-05	0.454902	0.454902	-0.747268
GPX1	Control - sEV	6.1369e-05	0.000727629	0.00218289	3.37895
GPX1	Aβ - sEV-miR25802	6.1369e-05	0.00279826	0.00559652	-2.98907
GPX1	Control - sEV-miR25802	6.1369e-05	0.255477	0.306572	1.13715
GPX1	sEV - sEV-miR25802	6.1369e-05	0.024974	0.037461	-2.2418
BDNF	Aβ - Control	0.000131581	0.00380393	0.00570589	-2.89398
BDNF	Aβ - sEV	0.000131581	0.648942	0.77873	0.455233
BDNF	Control - sEV	0.000131581	0.000810417	0.00243125	3.34921
BDNF	Aβ - sEV-miR25802	0.000131581	0.00249418	0.00498837	-3.02405
BDNF	Control - sEV-miR25802	0.000131581	0.896514	0.896514	-0.130066
BDNF	sEV - sEV-miR25802	0.000131581	0.000502765	0.00301659	-3.47928
ICAM1	Aβ - Control	4.37423e-05	9.01906e-05	0.000270572	3.91557
ICAM1	Aβ - sEV	4.37423e-05	0.896584	0.896584	-0.129977
ICAM1	Control - sEV	4.37423e-05	5.22008e-05	0.000313205	-4.04555
ICAM1	Aβ - sEV-miR25802	4.37423e-05	0.0201605	0.0302408	2.32335
ICAM1	Control - sEV-miR25802	4.37423e-05	0.111334	0.133601	-1.59222
ICAM1	sEV - sEV-miR25802	4.37423e-05	0.0141543	0.0283085	2.45332
TNFalpha	Aβ - Control	4.25632e-05	0.000117584	0.000352752	3.85111
TNFalpha	Aβ - sEV	4.25632e-05	0.794871	0.794871	-0.25999
TNFalpha	Control - sEV	4.25632e-05	3.93779e-05	0.000236268	-4.1111
TNFalpha	Aβ - sEV-miR25802	4.25632e-05	0.0239041	0.0358561	2.25867
TNFalpha	Control - sEV-miR25802	4.25632e-05	0.111285	0.133543	-1.59244
TNFalpha	sEV - sEV-miR25802	4.25632e-05	0.0117803	0.0235606	2.51866
Nfl	Aβ - Control	5.84597e-05	4.88129e-05	0.000292877	4.06124
Nfl	Aβ - sEV	5.84597e-05	0.672756	0.672756	0.422369
Nfl	Control - sEV	5.84597e-05	0.000273836	0.000821509	-3.63887
Nfl	Aβ - sEV-miR25802	5.84597e-05	0.00634972	0.0126994	2.72915
Nfl	Control - sEV-miR25802	5.84597e-05	0.182832	0.219398	-1.33209
Nfl	sEV - sEV-miR25802	5.84597e-05	0.0210669	0.0316003	2.30678
MIF	Aβ - Control	5.21947e-05	0.000143927	0.000431782	3.80132
MIF	Aβ - sEV	5.21947e-05	0.82009	0.82009	-0.227429
MIF	Control - sEV	5.21947e-05	5.60743e-05	0.000336446	-4.02875
MIF	Aβ - sEV-miR25802	5.21947e-05	0.0193213	0.0289819	2.33927
MIF	Control - sEV-miR25802	5.21947e-05	0.143729	0.172474	-1.46205
MIF	sEV - sEV-miR25802	5.21947e-05	0.010267	0.0205341	2.5667
VEGFA	Aβ - Control	6.33881e-05	9.66746e-05	0.000580048	3.89879
VEGFA	Aβ - sEV	6.33881e-05	0.922353	0.922353	0.0974697
VEGFA	Control - sEV	6.33881e-05	0.000143927	0.000431782	-3.80132
VEGFA	Aβ - sEV-miR25802	6.33881e-05	0.010267	0.0205341	2.5667
VEGFA	Control - sEV-miR25802	6.33881e-05	0.182832	0.219398	-1.33209
VEGFA	sEV - sEV-miR25802	6.33881e-05	0.0135403	0.0203104	2.46923
MCP1	Aβ - Control	0.000100499	0.000186718	0.00112031	3.73634
MCP1	Aβ - sEV	0.000100499	0.82009	0.82009	0.227429
MCP1	Control - sEV	0.000100499	0.000449946	0.00134984	-3.50891
MCP1	Aβ - sEV-miR25802	0.000100499	0.00424828	0.00849656	2.85911
MCP1	Control - sEV-miR25802	0.000100499	0.380363	0.456436	-0.877228
MCP1	sEV - sEV-miR25802	0.000100499	0.0084963	0.0127445	2.63168
Cytc	Aβ - Control	9.69108e-05	0.000573322	0.00171997	3.44393
Cytc	Aβ - sEV	9.69108e-05	0.720801	0.720801	-0.357389
Cytc	Control - sEV	9.69108e-05	0.000143927	0.000863563	-3.80132
Cytc	Aβ - sEV-miR25802	9.69108e-05	0.010267	0.0154006	2.5667
Cytc	Control - sEV-miR25802	9.69108e-05	0.380363	0.456436	-0.877228
Cytc	sEV - sEV-miR25802	9.69108e-05	0.00345462	0.00690924	2.92409
TFAM	Aβ - Control	8.35554e-05	0.00574448	0.011489	-2.76202
TFAM	Aβ - sEV	8.35554e-05	0.820066	0.820066	-0.227461
TFAM	Control - sEV	8.35554e-05	0.0112589	0.0168883	2.53456
TFAM	Aβ - sEV-miR25802	8.35554e-05	0.000125905	0.000755427	-3.83433
TFAM	Control - sEV-miR25802	8.35554e-05	0.283579	0.340295	-1.07231
TFAM	sEV - sEV-miR25802	8.35554e-05	0.000309908	0.000929723	-3.60687
PINK1	Aβ - Control	0.000132914	0.000447513	0.00268508	3.51035
PINK1	Aβ - sEV	0.000132914	0.696508	0.835809	0.390039
PINK1	Control - sEV	0.000132914	0.00180659	0.00361318	-3.12031
PINK1	Aβ - sEV-miR25802	0.000132914	0.00115273	0.00345818	3.25033
PINK1	Control - sEV-miR25802	0.000132914	0.794844	0.794844	-0.260026
PINK1	sEV - sEV-miR25802	0.000132914	0.00423258	0.00634887	2.86029
DNM1L	Aβ - Control	0.000140308	0.00115453	0.0034636	3.24988
DNM1L	Aβ - sEV	0.000140308	0.870917	0.870917	-0.162494
DNM1L	Control - sEV	0.000140308	0.000643994	0.00386396	-3.41238
DNM1L	Aβ - sEV-miR25802	0.000140308	0.00310254	0.0046538	2.95739
DNM1L	Control - sEV-miR25802	0.000140308	0.769913	0.923895	-0.292489
DNM1L	sEV - sEV-miR25802	0.000140308	0.00180921	0.00361842	3.11989
CPLX2	Aβ - Control	0.000121989	0.00634972	0.00952459	-2.72915
CPLX2	Aβ - sEV	0.000121989	0.626011	0.751213	0.487349
CPLX2	Control - sEV	0.000121989	0.00129764	0.00389291	3.2165
CPLX2	Aβ - sEV-miR25802	0.000121989	0.00162422	0.00324844	-3.15152
CPLX2	Control - sEV-miR25802	0.000121989	0.672756	0.672756	-0.422369
CPLX2	sEV - sEV-miR25802	0.000121989	0.000273836	0.00164302	-3.63887
ROR1	Aβ - Control	0.000100326	0.000197946	0.00118768	3.72162
ROR1	Aβ - sEV	0.000100326	0.845378	0.845378	0.19502
ROR1	Control - sEV	0.000100326	0.000420926	0.00126278	-3.5266
ROR1	Aβ - sEV-miR25802	0.000100326	0.00445461	0.00890922	2.84404
ROR1	Control - sEV-miR25802	0.000100326	0.380167	0.456201	-0.877588
ROR1	sEV - sEV-miR25802	0.000100326	0.00807265	0.012109	2.64902
AmyloidBeta	Aβ - Control	0.000136173	0.000570329	0.00342198	3.44535
AmyloidBeta	Aβ - sEV	0.000136173	0.696508	0.835809	0.390039
AmyloidBeta	Control - sEV	0.000136173	0.00224831	0.00449661	-3.05531
AmyloidBeta	Aβ - sEV-miR25802	0.000136173	0.000915341	0.00274602	3.31533
AmyloidBeta	Control - sEV-miR25802	0.000136173	0.896556	0.896556	-0.130013
AmyloidBeta	sEV - sEV-miR25802	0.000136173	0.00344131	0.00516197	2.92529
TotalTau	Aβ - Control	7.46479e-05	5.99382e-05	0.000359629	4.01305
TotalTau	Aβ - sEV	7.46479e-05	0.515765	0.515765	0.649887
TotalTau	Control - sEV	7.46479e-05	0.000770539	0.00231162	-3.36317
TotalTau	Aβ - sEV-miR25802	7.46479e-05	0.00264945	0.00529891	3.00573
TotalTau	Control - sEV-miR25802	7.46479e-05	0.313779	0.376534	-1.00733
TotalTau	sEV - sEV-miR25802	7.46479e-05	0.0184808	0.0277212	2.35584
pTau181	Aβ - Control	0.000107207	0.000241263	0.00144758	3.67136
pTau181	Aβ - sEV	0.000107207	0.416649	0.499979	0.812248
pTau181	Control - sEV	0.000107207	0.00424828	0.00849656	-2.85911
pTau181	Aβ - sEV-miR25802	0.000107207	0.000449946	0.00134984	3.50891
pTau181	Control - sEV-miR25802	0.000107207	0.870952	0.870952	-0.16245
pTau181	sEV - sEV-miR25802	0.000107207	0.00700381	0.0105057	2.69666
pTau217	Aβ - Control	7.96381e-05	0.000422463	0.00126739	3.52564
pTau217	Aβ - sEV	7.96381e-05	0.696587	0.696587	-0.389932
pTau217	Control - sEV	7.96381e-05	9.01906e-05	0.000541144	-3.91557
pTau217	Aβ - sEV-miR25802	7.96381e-05	0.0141543	0.0212314	2.45332
pTau217	Control - sEV-miR25802	7.96381e-05	0.283579	0.340295	-1.07231
pTau217	sEV - sEV-miR25802	7.96381e-05	0.00446551	0.00893102	2.84326
